# Supplementary material for: Construction and validation of a novel prognostic signature of microRNAs in lung adenocarcinoma
Source: PeerJ. 2021 Jan 8;9:e10470. doi: 10.7717/peerj.10470 (PMC7798616; doi:10.7717/peerj.10470)
Supplement: Supplemental Information 1 [file peerj-09-10470-s001.tsv]

Sample_ID	Sex	Age	Stage	New_tumor_event_after_initial_treatment
TCGA-05-4249-01A	MALE	67	I	NO
TCGA-05-4250-01A	FEMALE	79	III	NA
TCGA-05-4403-01A	MALE	76	I	NA
TCGA-05-4418-01A	MALE	69	III	NA
TCGA-05-4430-01A	FEMALE	59	I	NO
TCGA-05-4434-01A	FEMALE	67	IV	NA
TCGA-05-5428-01A	MALE	57	II	NO
TCGA-38-4628-01A	FEMALE	65	II	YES
TCGA-38-4630-01A	FEMALE	75	I	YES
TCGA-38-4632-01A	MALE	42	IV	YES
TCGA-38-6178-01A	FEMALE	70	III	NO
TCGA-38-7271-01A	FEMALE	72	I	YES
TCGA-44-2659-01A	FEMALE	65	II	NO
TCGA-44-2662-01A	MALE	65	I	NO
TCGA-44-2665-01A	FEMALE	55	II	NO
TCGA-44-3396-01A	FEMALE	74	III	NO
TCGA-44-3398-01A	FEMALE	77	I	NO
TCGA-44-3918-01A	FEMALE	60	I	YES
TCGA-44-5644-01A	FEMALE	51	I	NO
TCGA-44-5645-01A	FEMALE	61	I	NO
TCGA-44-6145-01A	FEMALE	62	I	NO
TCGA-44-6774-01A	FEMALE	56	III	NO
TCGA-44-6777-01A	FEMALE	85	I	NO
TCGA-44-6778-01A	MALE	59	I	NO
TCGA-44-7659-01A	MALE	70	I	NO
TCGA-44-7660-01A	MALE	72	I	NO
TCGA-44-8119-01A	MALE	73	II	NO
TCGA-44-8120-01A	MALE	58	I	NO
TCGA-44-A479-01A	FEMALE	73	I	YES
TCGA-44-A47A-01A	FEMALE	78	I	YES
TCGA-44-A47B-01A	MALE	79	I	NO
TCGA-44-A4SU-01A	FEMALE	67	I	YES
TCGA-49-4487-01A	FEMALE	72	I	YES
TCGA-49-4488-01A	FEMALE	74	I	YES
TCGA-49-4490-01A	FEMALE	45	III	NO
TCGA-49-4506-01A	FEMALE	68	II	YES
TCGA-49-4510-01A	FEMALE	51	II	YES
TCGA-49-6742-01A	MALE	70	II	YES
TCGA-49-6743-01A	FEMALE	81	III	NO
TCGA-49-6744-01A	FEMALE	64	II	NO
TCGA-49-6745-01A	MALE	82	III	NO
TCGA-49-6761-01A	FEMALE	68	III	NO
TCGA-49-AAR4-01A	MALE	51	III	NO
TCGA-49-AARE-01A	FEMALE	51	I	YES
TCGA-49-AARN-01A	FEMALE	56	I	NA
TCGA-49-AARR-01A	MALE	68	I	YES
TCGA-50-5045-01A	FEMALE	57	NA	YES
TCGA-50-5051-01A	FEMALE	42	III	YES
TCGA-50-5930-01A	MALE	47	III	YES
TCGA-50-5939-01A	MALE	85	I	NO
TCGA-50-5946-02A	MALE	62	I	YES
TCGA-50-6590-01A	FEMALE	72	I	NO
TCGA-50-6591-01A	FEMALE	63	IV	NO
TCGA-50-6594-01A	FEMALE	79	III	YES
TCGA-50-6597-01A	FEMALE	79	I	NO
TCGA-53-7813-01A	FEMALE	51	III	NA
TCGA-55-6968-01A	MALE	61	IV	NO
TCGA-55-6969-01A	MALE	52	I	NA
TCGA-55-6972-01A	MALE	72	I	NO
TCGA-55-6979-01A	FEMALE	59	II	YES
TCGA-55-6980-01A	MALE	56	I	NO
TCGA-55-6981-01A	FEMALE	53	III	NO
TCGA-55-6982-01A	FEMALE	79	II	YES
TCGA-55-6985-01A	FEMALE	58	I	NO
TCGA-55-6986-01A	FEMALE	74	I	NO
TCGA-55-7281-01A	FEMALE	70	I	YES
TCGA-55-7574-01A	FEMALE	64	I	YES
TCGA-55-7724-01A	FEMALE	76	I	NO
TCGA-55-7728-01A	FEMALE	64	I	NO
TCGA-55-7815-01A	MALE	76	I	YES
TCGA-55-7816-01A	FEMALE	49	IV	NO
TCGA-55-7910-01A	FEMALE	50	II	YES
TCGA-55-7914-01A	FEMALE	71	II	NO
TCGA-55-7994-01A	MALE	81	II	NO
TCGA-55-7995-01A	FEMALE	73	I	YES
TCGA-55-8085-01A	MALE	64	I	NO
TCGA-55-8089-01A	MALE	56	I	NO
TCGA-55-8203-01A	FEMALE	69	I	NO
TCGA-55-8205-01A	FEMALE	76	II	YES
TCGA-55-8208-01A	FEMALE	73	I	YES
TCGA-55-8299-01A	FEMALE	61	I	YES
TCGA-55-8301-01A	MALE	58	I	YES
TCGA-55-8506-01A	FEMALE	62	II	NO
TCGA-55-8511-01A	FEMALE	73	I	YES
TCGA-55-8513-01A	FEMALE	77	II	YES
TCGA-55-8514-01A	FEMALE	70	I	NO
TCGA-55-8615-01A	MALE	67	III	YES
TCGA-55-8621-01A	FEMALE	75	I	NO
TCGA-55-A491-01A	FEMALE	81	I	NO
TCGA-55-A493-01A	FEMALE	54	I	NO
TCGA-55-A494-01A	FEMALE	61	I	NO
TCGA-55-A4DF-01A	MALE	88	I	YES
TCGA-62-8394-01A	FEMALE	65	III	NO
TCGA-62-8395-01A	FEMALE	80	II	YES
TCGA-62-8398-01A	MALE	55	III	NO
TCGA-62-8402-01A	FEMALE	73	III	YES
TCGA-62-A46R-01A	FEMALE	54	I	NO
TCGA-62-A46Y-01A	FEMALE	70	III	YES
TCGA-62-A470-01A	MALE	84	I	YES
TCGA-62-A471-01A	MALE	64	II	NO
TCGA-64-1678-01A	FEMALE	70	NA	NO
TCGA-64-1679-01A	FEMALE	58	III	NO
TCGA-64-5775-01A	MALE	71	III	NO
TCGA-64-5781-01A	FEMALE	55	I	YES
TCGA-67-6215-01A	FEMALE	52	I	NO
TCGA-67-6217-01A	FEMALE	73	II	YES
TCGA-69-7973-01A	FEMALE	42	I	NO
TCGA-69-7974-01A	FEMALE	54	III	NO
TCGA-69-7979-01A	FEMALE	71	I	NA
TCGA-69-7980-01A	FEMALE	70	I	NO
TCGA-69-8254-01A	MALE	85	NA	NO
TCGA-69-A59K-01A	FEMALE	60	II	NO
TCGA-71-6725-01A	FEMALE	48	I	YES
TCGA-73-4675-01A	MALE	59	III	YES
TCGA-73-7498-01A	FEMALE	58	I	NO
TCGA-73-A9RS-01A	MALE	41	II	NO
TCGA-75-5125-01A	MALE	NA	II	YES
TCGA-75-6206-01A	MALE	NA	I	NO
TCGA-75-7025-01A	MALE	NA	I	YES
TCGA-78-7146-01A	FEMALE	71	III	NA
TCGA-78-7147-01A	FEMALE	67	II	YES
TCGA-78-7149-01A	MALE	71	III	NA
TCGA-78-7152-01A	MALE	65	I	YES
TCGA-78-7156-01A	MALE	62	IV	NA
TCGA-78-7542-01A	MALE	56	I	NA
TCGA-78-8640-01A	MALE	59	II	NO
TCGA-83-5908-01A	FEMALE	59	I	NO
TCGA-86-8055-01A	MALE	79	II	NO
TCGA-86-8056-01A	FEMALE	63	III	NO
TCGA-86-8073-01A	MALE	58	I	NO
TCGA-86-8280-01A	FEMALE	54	II	NO
TCGA-86-8358-01A	MALE	44	I	NO
TCGA-86-8359-01A	MALE	52	III	NA
TCGA-86-A456-01A	FEMALE	78	I	NO
TCGA-91-6847-01A	FEMALE	62	I	YES
TCGA-91-6848-01A	MALE	59	III	NO
TCGA-91-6849-01A	FEMALE	75	III	NA
TCGA-91-8496-01A	FEMALE	63	I	NO
TCGA-91-8497-01A	FEMALE	75	I	NO
TCGA-91-A4BC-01A	MALE	59	II	NA
TCGA-93-7347-01A	FEMALE	76	I	NO
TCGA-93-8067-01A	MALE	77	I	NO
TCGA-95-7039-01A	FEMALE	54	II	YES
TCGA-95-7567-01A	MALE	61	II	NO
TCGA-95-7944-01A	MALE	71	I	NO
TCGA-95-7948-01A	FEMALE	42	I	NO
TCGA-95-8494-01A	MALE	67	II	NO
TCGA-97-7546-01A	FEMALE	76	I	YES
TCGA-97-7547-01A	FEMALE	67	I	YES
TCGA-97-7552-01A	MALE	70	I	YES
TCGA-97-7937-01A	MALE	65	I	NO
TCGA-97-7938-01A	FEMALE	76	I	NO
TCGA-97-8179-01A	MALE	72	I	NO
TCGA-97-A4M3-01A	FEMALE	69	I	YES
TCGA-97-A4M5-01A	MALE	83	I	NO
TCGA-99-8032-01A	MALE	61	I	NA
TCGA-L9-A443-01A	FEMALE	63	I	NO
TCGA-L9-A444-01A	FEMALE	60	I	NO
TCGA-L9-A50W-01A	MALE	75	II	YES
TCGA-L9-A7SV-01A	MALE	69	II	NO
TCGA-L9-A8F4-01A	FEMALE	64	I	NO
TCGA-MN-A4N4-01A	MALE	57	I	NO
TCGA-MP-A4T4-01A	FEMALE	68	II	NA
TCGA-MP-A4T9-01A	FEMALE	54	III	YES
TCGA-MP-A4TF-01A	FEMALE	58	II	YES
TCGA-MP-A4TH-01A	FEMALE	70	I	NO
TCGA-MP-A4TK-01A	FEMALE	56	II	YES
TCGA-NJ-A55O-01A	FEMALE	56	II	NO
TCGA-O1-A52J-01A	FEMALE	74	I	YES
TCGA-S2-AA1A-01A	FEMALE	68	I	NO
