# Supplementary material for: Construction and validation of a novel prognostic signature of microRNAs in lung adenocarcinoma
Source: PeerJ. 2021 Jan 8;9:e10470. doi: 10.7717/peerj.10470 (PMC7798616; doi:10.7717/peerj.10470)
Supplement: Supplemental Information 2 [file peerj-09-10470-s002.tsv]

Sample_ID	Sex	Age	Stage	New_tumor_event_after_initial_treatment
TCGA-05-4382-01A	MALE	68	I	YES
TCGA-05-4384-01A	MALE	66	III	YES
TCGA-05-4389-01A	MALE	70	I	NO
TCGA-05-4390-01A	FEMALE	58	I	YES
TCGA-05-4396-01A	MALE	76	III	NA
TCGA-05-4397-01A	MALE	65	II	NA
TCGA-05-4398-01A	FEMALE	47	III	NO
TCGA-05-4402-01A	FEMALE	57	IV	NO
TCGA-05-4405-01A	FEMALE	74	I	NO
TCGA-05-4415-01A	MALE	57	III	YES
TCGA-05-4417-01A	FEMALE	51	I	NO
TCGA-05-4420-01A	MALE	41	I	NO
TCGA-05-4422-01A	MALE	68	I	NA
TCGA-05-4424-01A	MALE	70	II	YES
TCGA-05-4425-01A	FEMALE	70	IV	NA
TCGA-05-4426-01A	MALE	71	I	YES
TCGA-05-4427-01A	FEMALE	65	II	NO
TCGA-05-4432-01A	MALE	66	II	NO
TCGA-05-4433-01A	MALE	82	I	NO
TCGA-05-5420-01A	MALE	67	III	YES
TCGA-05-5423-01A	MALE	65	II	NA
TCGA-05-5425-01A	MALE	68	II	YES
TCGA-05-5429-01A	MALE	60	III	NA
TCGA-05-5715-01A	FEMALE	69	I	NA
TCGA-35-3615-01A	MALE	57	I	NA
TCGA-35-4122-01A	MALE	69	I	NA
TCGA-35-4123-01A	MALE	38	I	NA
TCGA-35-5375-01A	MALE	61	III	NA
TCGA-38-4625-01A	FEMALE	66	I	NA
TCGA-38-4626-01A	FEMALE	57	NA	YES
TCGA-38-4627-01A	FEMALE	64	II	NA
TCGA-38-4629-01A	MALE	68	II	YES
TCGA-38-4631-01A	FEMALE	72	I	YES
TCGA-38-A44F-01A	MALE	80	I	NO
TCGA-44-2655-01A	FEMALE	65	I	YES
TCGA-44-2656-01A	MALE	59	I	YES
TCGA-44-2657-01A	FEMALE	74	I	NO
TCGA-44-2661-01A	FEMALE	69	I	NO
TCGA-44-2666-01A	MALE	43	I	NO
TCGA-44-2668-01A	MALE	51	I	YES
TCGA-44-3919-01A	FEMALE	71	I	YES
TCGA-44-4112-01A	FEMALE	60	I	NO
TCGA-44-5643-01A	MALE	53	III	NO
TCGA-44-6144-01A	MALE	58	I	YES
TCGA-44-6146-01A	MALE	64	II	YES
TCGA-44-6147-01A	FEMALE	67	I	NO
TCGA-44-6148-01A	MALE	60	I	NO
TCGA-44-6775-01A	FEMALE	72	I	YES
TCGA-44-6776-01A	FEMALE	60	I	NO
TCGA-44-6779-01A	FEMALE	50	II	YES
TCGA-44-7661-01A	FEMALE	69	I	YES
TCGA-44-7662-01A	MALE	61	I	NO
TCGA-44-7667-01A	FEMALE	49	II	NO
TCGA-44-7669-01A	MALE	59	II	YES
TCGA-44-7670-01A	FEMALE	47	II	NO
TCGA-44-7671-01A	MALE	64	I	YES
TCGA-44-7672-01A	FEMALE	52	I	NO
TCGA-44-8117-01A	FEMALE	54	I	NO
TCGA-44-A47F-01A	MALE	74	II	NO
TCGA-44-A47G-01A	FEMALE	73	I	NO
TCGA-44-A4SS-01A	MALE	73	I	NO
TCGA-49-4486-01A	MALE	72	I	YES
TCGA-49-4494-01A	MALE	77	III	NA
TCGA-49-4501-01A	FEMALE	67	I	YES
TCGA-49-4505-01A	FEMALE	61	II	YES
TCGA-49-4507-01A	FEMALE	73	III	YES
TCGA-49-4512-01A	FEMALE	69	III	NO
TCGA-49-4514-01A	FEMALE	79	I	NO
TCGA-49-6767-01A	FEMALE	46	II	NA
TCGA-49-AAQV-01A	FEMALE	63	II	YES
TCGA-49-AAR0-01A	MALE	57	I	NO
TCGA-49-AAR2-01A	MALE	64	I	NO
TCGA-49-AAR3-01A	MALE	69	II	NO
TCGA-49-AAR9-01A	MALE	61	II	NO
TCGA-49-AARO-01A	FEMALE	39	I	YES
TCGA-49-AARQ-01A	FEMALE	41	I	NO
TCGA-4B-A93V-01A	FEMALE	52	I	YES
TCGA-50-5044-01A	FEMALE	72	III	YES
TCGA-50-5049-01A	MALE	70	I	YES
TCGA-50-5055-01A	FEMALE	79	II	YES
TCGA-50-5066-01A	MALE	72	I	NO
TCGA-50-5066-02A	MALE	72	I	NO
TCGA-50-5068-01A	FEMALE	59	II	YES
TCGA-50-5072-01A	MALE	74	III	YES
TCGA-50-5931-01A	FEMALE	75	I	YES
TCGA-50-5932-01A	MALE	75	II	YES
TCGA-50-5933-01A	MALE	72	III	NO
TCGA-50-5935-01A	FEMALE	86	I	NO
TCGA-50-5936-01A	MALE	58	III	YES
TCGA-50-5941-01A	FEMALE	55	III	NO
TCGA-50-5942-01A	FEMALE	67	I	YES
TCGA-50-5944-01A	FEMALE	69	I	NO
TCGA-50-5946-01A	MALE	62	I	YES
TCGA-50-6592-01A	FEMALE	71	I	NO
TCGA-50-6593-01A	FEMALE	49	III	YES
TCGA-50-6595-01A	FEMALE	74	III	YES
TCGA-50-6673-01A	FEMALE	84	I	NO
TCGA-50-7109-01A	MALE	60	I	YES
TCGA-50-8457-01A	FEMALE	63	I	NO
TCGA-50-8459-01A	MALE	68	II	NO
TCGA-50-8460-01A	MALE	74	I	NO
TCGA-53-7624-01A	FEMALE	40	IV	YES
TCGA-53-7626-01A	FEMALE	76	II	YES
TCGA-53-A4EZ-01A	MALE	63	II	NO
TCGA-55-1592-01A	MALE	65	I	YES
TCGA-55-1594-01A	MALE	68	III	NA
TCGA-55-1595-01A	FEMALE	74	I	NO
TCGA-55-1596-01A	MALE	55	II	NO
TCGA-55-5899-01A	MALE	58	NA	NO
TCGA-55-6543-01A	FEMALE	60	I	NO
TCGA-55-6642-01A	MALE	63	I	NO
TCGA-55-6712-01A	MALE	71	II	NO
TCGA-55-6970-01A	FEMALE	67	III	YES
TCGA-55-6971-01A	FEMALE	59	I	NO
TCGA-55-6978-01A	MALE	81	II	YES
TCGA-55-6983-01A	MALE	81	II	NO
TCGA-55-6984-01A	FEMALE	71	II	YES
TCGA-55-6987-01A	MALE	77	I	NO
TCGA-55-7227-01A	MALE	77	III	YES
TCGA-55-7283-01A	FEMALE	76	III	NO
TCGA-55-7570-01A	MALE	60	I	NO
TCGA-55-7573-01A	FEMALE	72	I	NO
TCGA-55-7576-01A	MALE	54	I	NO
TCGA-55-7725-01A	FEMALE	68	I	NO
TCGA-55-7726-01A	FEMALE	72	I	NO
TCGA-55-7727-01A	MALE	70	III	NO
TCGA-55-7903-01A	MALE	64	I	NO
TCGA-55-7907-01A	MALE	77	II	YES
TCGA-55-7911-01A	FEMALE	70	I	YES
TCGA-55-8087-01A	FEMALE	59	I	NO
TCGA-55-8090-01A	MALE	80	I	YES
TCGA-55-8091-01A	MALE	74	I	NO
TCGA-55-8092-01A	MALE	75	II	YES
TCGA-55-8094-01A	MALE	51	IV	NO
TCGA-55-8096-01A	FEMALE	67	I	YES
TCGA-55-8097-01A	FEMALE	60	I	NO
TCGA-55-8204-01A	FEMALE	87	I	NO
TCGA-55-8206-01A	MALE	56	I	NO
TCGA-55-8207-01A	MALE	73	I	NO
TCGA-55-8302-01A	MALE	54	I	NO
TCGA-55-8505-01A	MALE	62	III	NO
TCGA-55-8507-01A	MALE	53	I	NO
TCGA-55-8508-01A	FEMALE	60	II	NO
TCGA-55-8510-01A	FEMALE	55	I	NO
TCGA-55-8512-01A	MALE	41	IV	NO
TCGA-55-8614-01A	MALE	76	I	NO
TCGA-55-8616-01A	FEMALE	58	I	NO
TCGA-55-8619-01A	FEMALE	72	II	NO
TCGA-55-8620-01A	MALE	60	IV	NO
TCGA-55-A48X-01A	FEMALE	63	II	YES
TCGA-55-A48Y-01A	MALE	69	II	NO
TCGA-55-A48Z-01A	FEMALE	60	III	YES
TCGA-55-A490-01A	MALE	78	II	NO
TCGA-55-A492-01A	FEMALE	70	I	NO
TCGA-55-A4DG-01A	MALE	71	I	NO
TCGA-55-A57B-01A	FEMALE	80	I	NO
TCGA-62-8397-01A	FEMALE	70	II	NO
TCGA-62-8399-01A	MALE	62	III	NO
TCGA-62-A46O-01A	FEMALE	65	I	YES
TCGA-62-A46P-01A	MALE	65	I	YES
TCGA-62-A46S-01A	MALE	73	I	YES
TCGA-62-A46U-01A	FEMALE	71	II	NO
TCGA-62-A46V-01A	FEMALE	78	I	NO
TCGA-62-A472-01A	MALE	70	II	YES
TCGA-64-1676-01A	MALE	58	I	NO
TCGA-64-1677-01A	FEMALE	77	III	YES
TCGA-64-1680-01A	MALE	63	IV	NO
TCGA-64-1681-01A	FEMALE	61	I	YES
TCGA-64-5774-01A	MALE	60	I	YES
TCGA-64-5778-01A	MALE	60	I	YES
TCGA-64-5779-01A	MALE	61	III	YES
TCGA-64-5815-01A	MALE	74	II	NA
TCGA-67-3770-01A	FEMALE	70	I	NA
TCGA-67-3771-01A	FEMALE	77	I	NA
TCGA-67-3772-01A	FEMALE	82	I	NA
TCGA-67-3773-01A	FEMALE	84	I	NA
TCGA-67-3774-01A	FEMALE	73	I	NA
TCGA-67-6216-01A	FEMALE	57	I	NO
TCGA-69-7760-01A	MALE	73	II	NO
TCGA-69-7761-01A	MALE	84	I	NO
TCGA-69-7763-01A	MALE	69	I	NO
TCGA-69-7764-01A	MALE	75	I	NO
TCGA-69-7765-01A	MALE	56	NA	NO
TCGA-69-7978-01A	MALE	59	II	NO
TCGA-69-8253-01A	FEMALE	59	II	NO
TCGA-69-8255-01A	MALE	71	I	NO
TCGA-69-8453-01A	MALE	77	II	NO
TCGA-71-8520-01A	FEMALE	60	I	YES
TCGA-73-4658-01A	FEMALE	80	I	NO
TCGA-73-4659-01A	MALE	66	III	YES
TCGA-73-4662-01A	FEMALE	65	I	NO
TCGA-73-4676-01A	MALE	45	II	NA
TCGA-73-7499-01A	FEMALE	81	I	YES
TCGA-75-5146-01A	MALE	NA	I	YES
TCGA-75-5147-01A	FEMALE	NA	I	NO
TCGA-75-6212-01A	FEMALE	NA	II	YES
TCGA-75-6214-01A	FEMALE	NA	III	YES
TCGA-75-7027-01A	MALE	NA	I	YES
TCGA-78-7143-01A	FEMALE	62	I	YES
TCGA-78-7145-01A	FEMALE	52	IV	YES
TCGA-78-7148-01A	MALE	71	II	YES
TCGA-78-7150-01A	MALE	59	II	YES
TCGA-78-7153-01A	FEMALE	65	I	NA
TCGA-78-7154-01A	MALE	72	III	NA
TCGA-78-7155-01A	MALE	68	I	YES
TCGA-78-7158-01A	FEMALE	59	III	YES
TCGA-78-7159-01A	FEMALE	60	I	NA
TCGA-78-7160-01A	MALE	61	IV	NA
TCGA-78-7161-01A	FEMALE	69	II	YES
TCGA-78-7162-01A	MALE	75	I	YES
TCGA-78-7163-01A	MALE	60	I	NA
TCGA-78-7166-01A	MALE	84	II	NO
TCGA-78-7167-01A	MALE	77	IV	YES
TCGA-78-7220-01A	FEMALE	53	III	YES
TCGA-78-7535-01A	MALE	45	I	YES
TCGA-78-7536-01A	MALE	69	III	YES
TCGA-78-7537-01A	MALE	72	I	NA
TCGA-78-7539-01A	FEMALE	75	II	YES
TCGA-78-7540-01A	FEMALE	66	I	NA
TCGA-78-7633-01A	MALE	67	I	YES
TCGA-78-8648-01A	FEMALE	58	II	YES
TCGA-78-8655-01A	FEMALE	77	I	NA
TCGA-78-8660-01A	MALE	69	II	YES
TCGA-78-8662-01A	FEMALE	53	I	YES
TCGA-80-5608-01A	FEMALE	NA	I	NO
TCGA-80-5611-01A	MALE	NA	I	NO
TCGA-86-6562-01A	MALE	52	II	YES
TCGA-86-6851-01A	FEMALE	73	II	NO
TCGA-86-7701-01A	MALE	66	IV	YES
TCGA-86-7711-01A	MALE	70	II	NO
TCGA-86-7713-01A	MALE	70	II	NO
TCGA-86-7714-01A	FEMALE	61	III	NO
TCGA-86-7953-01A	FEMALE	69	I	NO
TCGA-86-7954-01A	FEMALE	68	I	NO
TCGA-86-7955-01A	MALE	62	I	YES
TCGA-86-8054-01A	MALE	61	II	NO
TCGA-86-8074-01A	FEMALE	62	II	NA
TCGA-86-8075-01A	FEMALE	66	I	NO
TCGA-86-8076-01A	MALE	42	I	NO
TCGA-86-8278-01A	FEMALE	63	II	NO
TCGA-86-8279-01A	MALE	46	II	NO
TCGA-86-8585-01A	MALE	57	I	NO
TCGA-86-8668-01A	FEMALE	61	I	NO
TCGA-86-8669-01A	MALE	64	I	YES
TCGA-86-8671-01A	FEMALE	72	II	NO
TCGA-86-8672-01A	MALE	59	II	NO
TCGA-86-8673-01A	MALE	61	I	YES
TCGA-86-8674-01A	MALE	50	II	NO
TCGA-86-A4D0-01A	MALE	48	II	NO
TCGA-86-A4JF-01A	MALE	56	II	NO
TCGA-86-A4P7-01A	FEMALE	63	I	NO
TCGA-86-A4P8-01A	FEMALE	59	III	NO
TCGA-91-6828-01A	MALE	70	I	NO
TCGA-91-6829-01A	MALE	78	I	NO
TCGA-91-6830-01A	FEMALE	65	II	YES
TCGA-91-6831-01A	MALE	66	I	NO
TCGA-91-6835-01A	FEMALE	81	I	NO
TCGA-91-6836-01A	FEMALE	52	I	NO
TCGA-91-6840-01A	FEMALE	59	I	NO
TCGA-91-7771-01A	MALE	62	II	NO
TCGA-91-8499-01A	FEMALE	76	I	NO
TCGA-91-A4BD-01A	MALE	78	II	NO
TCGA-93-7348-01A	FEMALE	75	I	NO
TCGA-93-A4JN-01A	MALE	71	IV	NO
TCGA-93-A4JO-01A	MALE	70	I	NO
TCGA-93-A4JP-01A	MALE	64	IV	YES
TCGA-93-A4JQ-01A	MALE	49	I	NO
TCGA-95-7043-01A	FEMALE	63	I	NA
TCGA-95-7562-01A	MALE	71	II	NO
TCGA-95-7947-01A	MALE	67	I	NO
TCGA-95-8039-01A	MALE	72	I	YES
TCGA-95-A4VK-01A	FEMALE	74	III	YES
TCGA-95-A4VN-01A	FEMALE	62	II	NO
TCGA-95-A4VP-01A	FEMALE	66	III	YES
TCGA-97-7553-01A	FEMALE	58	I	NO
TCGA-97-7554-01A	FEMALE	83	III	NO
TCGA-97-7941-01A	FEMALE	72	I	NO
TCGA-97-8171-01A	MALE	81	IV	YES
TCGA-97-8172-01A	FEMALE	75	I	NO
TCGA-97-8174-01A	MALE	67	II	NO
TCGA-97-8175-01A	FEMALE	55	I	YES
TCGA-97-8176-01A	MALE	63	III	NO
TCGA-97-8177-01A	FEMALE	59	I	NO
TCGA-97-8547-01A	FEMALE	78	III	NO
TCGA-97-8552-01A	FEMALE	55	I	NO
TCGA-97-A4LX-01A	MALE	81	I	NO
TCGA-97-A4M0-01A	FEMALE	60	I	NO
TCGA-97-A4M1-01A	FEMALE	52	I	NO
TCGA-97-A4M2-01A	MALE	66	I	NO
TCGA-97-A4M6-01A	FEMALE	45	I	NO
TCGA-97-A4M7-01A	MALE	74	I	NO
TCGA-99-7458-01A	FEMALE	74	III	NO
TCGA-99-8025-01A	FEMALE	72	III	NO
TCGA-99-8028-01A	FEMALE	50	I	NO
TCGA-99-8033-01A	FEMALE	74	IV	NO
TCGA-99-AA5R-01A	FEMALE	70	I	NO
TCGA-J2-8192-01A	FEMALE	65	II	YES
TCGA-J2-8194-01A	FEMALE	69	II	YES
TCGA-J2-A4AD-01A	FEMALE	61	I	YES
TCGA-J2-A4AE-01A	FEMALE	77	I	NO
TCGA-J2-A4AG-01A	FEMALE	66	I	NO
TCGA-L4-A4E5-01A	FEMALE	48	I	NO
TCGA-L4-A4E6-01A	MALE	67	I	NO
TCGA-L9-A5IP-01A	FEMALE	40	IV	YES
TCGA-L9-A743-01A	MALE	56	II	NO
TCGA-MN-A4N1-01A	MALE	60	II	NO
TCGA-MN-A4N5-01A	MALE	63	I	NO
TCGA-MP-A4SV-01A	MALE	67	I	NA
TCGA-MP-A4SW-01A	MALE	53	II	NA
TCGA-MP-A4SY-01A	MALE	61	II	YES
TCGA-MP-A4T2-01A	MALE	71	I	YES
TCGA-MP-A4T6-01A	FEMALE	76	III	NO
TCGA-MP-A4T7-01A	FEMALE	75	IV	NA
TCGA-MP-A4T8-01A	MALE	68	III	NA
TCGA-MP-A4TA-01A	FEMALE	75	I	YES
TCGA-MP-A4TC-01A	MALE	77	III	NO
TCGA-MP-A4TD-01A	MALE	71	III	YES
TCGA-MP-A4TE-01A	MALE	56	II	YES
TCGA-MP-A4TI-01A	MALE	72	II	YES
TCGA-MP-A4TJ-01A	FEMALE	62	I	NA
TCGA-MP-A5C7-01A	FEMALE	76	I	NO
TCGA-NJ-A4YF-01A	FEMALE	50	I	NO
TCGA-NJ-A4YG-01A	MALE	65	I	NO
TCGA-NJ-A4YI-01A	FEMALE	87	III	NO
TCGA-NJ-A4YP-01A	MALE	52	I	NO
TCGA-NJ-A4YQ-01A	FEMALE	69	I	NO
TCGA-NJ-A55A-01A	FEMALE	76	I	NO
TCGA-NJ-A55R-01A	MALE	67	I	NO
TCGA-NJ-A7XG-01A	MALE	49	III	NO
