# Supplementary material for: Construction and validation of a novel prognostic signature of microRNAs in lung adenocarcinoma
Source: PeerJ. 2021 Jan 8;9:e10470. doi: 10.7717/peerj.10470 (PMC7798616; doi:10.7717/peerj.10470)
Supplement: Supplemental Information 10 [file peerj-09-10470-s010.xlsx]

## Sheet: Sheet1
Times	Training			Validation
	Sensitivity	Specificity	AUC	Sensitivity	Specificity	AUC
1	0.669	0.63	0.694	0.721	0.55	0.742
2	0.684	0.623	0.694	0.692	0.562	0.769
3	0.692	0.59	0.682	0.677	0.63	0.723
4	0.68	0.604	0.714	0.711	0.602	0.708
5	0.687	0.612	0.708	0.726	0.585	0.686
6	0.683	0.641	0.68	0.693	0.527	0.753
7	0.678	0.616	0.714	0.703	0.575	0.705
8	0.684	0.619	0.734	0.691	0.568	0.651
9	0.681	0.616	0.717	0.695	0.584	0.699
10	0.683	0.617	0.711	0.692	0.576	0.702
Mean/95%CI	0.682(0.678-0.686)	0.617(0.607-0627)	0.705(0.692-0.717)	0.700(0.689-0.711)	0.576(0.556-0.596)	0.714(0.689-0.738)
Coefficient of variation	0.0087	0.0226	0.0241	0.0216	0.0448	0.0484
